# Supplementary material for: Robust Regression Techniques for Multiple Method Comparison and Transformation
Source: Biom J. 2024 Jul 13;66(5):e202400027. doi: 10.1002/bimj.202400027 (PMC12859536; doi:10.1002/bimj.202400027)
Supplement: Supplementary file 1 — Supporting Information [file BIMJ-66-e202400027-s001.zip]

Archive with 13 entries (13 files):
- 10.1515_cclm-2022-0749.txt
- Multidimensional-comments.R
- pbmult_0.0.0.9003.tar.gz
- Readme.txt
- results/figure10.png
- results/figure12.png
- results/figure3.png
- results/figure4.png
- results/figure5.png
- results/figure6.png
- results/figure7.png
- results/figure8.png
- results/figure9.png
