# Supplementary material for: Robust Regression Techniques for Multiple Method Comparison and Transformation
Source: Biom J. 2024 Jul 13;66(5):e202400027. doi: 10.1002/bimj.202400027 (PMC12859536; doi:10.1002/bimj.202400027)
Supplement: Supplementary file 1 — Supporting Information [file BIMJ-66-e202400027-s001.zip › 10.1515_cclm-2022-0749.txt]

Sample_ID AU5822 Alinity_c Architect_ci_16200 cobas_c702 cobas_c501 ABL90_FLEX VITROS_5600
1 170 188 205 149 151 155 162
2 138 152 166 121 125 125 145
3 169 183 202 149 150 150 140
4 257 292 319 229 235 231 278
5 88 96 106 79 78 81 85
6 322 342 367 282 285 320 366
7 210 233 265 188 191 191 247
8 230 260 290 207 213 206 246
9 290 311 348 256 265 269 232
10 133 146 163 118 121 122 126
11 409 378 484 356 378 381 353
