# Supplementary material for: Robust Regression Techniques for Multiple Method Comparison and Transformation
Source: Biom J. 2024 Jul 13;66(5):e202400027. doi: 10.1002/bimj.202400027 (PMC12859536; doi:10.1002/bimj.202400027)
Supplement: Supplementary file 1 — Supporting Information [file BIMJ-66-e202400027-s001.zip › Multidimensional-comments.R]

##########################################################################################################
#                                                                                                        #
# Code used for the generation of the examples in "Robust regression techniques for multiple method com- #
# parison and transformation" by Florian Dufey                                                           #
#                                                                                                        #
# Author: Florian Dufey  Roche Diagnostics GmbH Deutschland                                              #
#                                                                                                        #
##########################################################################################################

library(pbmult)
library(mcr)

# Covid 19 example

# Roche vs DS plot
xsingle <- Covid19
xsingle <- xsingle[complete.cases(xsingle), ]
pbm <- pbmult(xsingle, tozero = F)
pbm2 <- mcreg(xsingle[, 1], xsingle[, 4], method.reg = "PBequi")
deming <- mcreg(xsingle[, 1], xsingle[, 4], method.reg = "Deming")
xmean <- apply(xsingle, 2, FUN = mean)
xcent <- xsingle
for (i in names(xmean)) {
    xcent[, i] <- xsingle[, i] - xmean[i]
}

N <- ncol(xcent)
ni <- nrow(xcent)
P <- (diag(rep(1, N)) - outer(rep(1, N), rep(1, N), FUN = "*")/N)
b <- rep(1, N - 1)

mrmr <- function(b) {
    bb <- c(1, abs(b))
    ri <- apply(xcent, 1, FUN = function(x) {
        mean(x * bb)
    })
    ri <- ri/sd(ri)
    xbb <- as.matrix(apply(xcent, 1, function(x) x * bb))
    xbb <- t(P %*% xbb)
    xbb <- apply(xbb, 2, function(x) x/sd(x))
    xbb <- t(ri) %*% (xbb)
    xbb <- sum(xbb * xbb)
}
res <- optim(b, mrmr, method = "L-BFGS-B", control = c(trace = 0, maxit = 10000, factr = 10), lower = rep(0, N - 1))
pmrmr <- c(1, res$par)
xbb <- as.matrix(apply(xsingle, 1, function(x) x * pmrmr))
xbb <- t(P %*% xbb)
xbb <- apply(xbb, 2, mean)
intercepts <- xbb/pmrmr

# Create Fig. 3

png(file = "./results/figure3.png")
plot(xsingle[, 1], xsingle[, 4], xlab = "Roche", ylab = "DS")
abline(a = intercepts[3] - intercepts[1] * pmrmr[1]/pmrmr[4], b = pmrmr[1]/pmrmr[4], col = "blue", lwd = 2)
abline(a = pbm$interceptpar[4] - pbm$interceptpar[1] * pbm$slopepar[1]/pbm$slopepar[4], 
       b = pbm$slopepar[1]/pbm$slopepar[4], col = "red", lwd = 2)
abline(a = pbm2@para[1, 1], b = pbm2@para[2, 1], col = "green", lwd = 2)
abline(a = deming@para[1, 1], b = deming@para[2, 1], col = "cyan", lwd = 2)
legend("bottomright", legend = c("mPBR", "mRMR", "PBR-2d", "Deming"), lwd = c(2, 2, 2, 2), 
       col = c("red", "blue", "green", "cyan"))
dev.off()

# comparison of all tests against each other

L <- ncol(xsingle)
xmax <- max(xsingle[, 1], na.rm = T)
ymax <- max(xsingle[, -1], na.rm = T)
pbm <- pbmult(xsingle, tozero = F)
pbm$slopepar/((prod(pbm$slopepar[-2]/c(1, 21.8, 1, 2.6, 1)))^0.2)
pabas <- 1:L
pabas <- matrix(rep(0, L * L), nrow = L, ncol = L)
pabasint <- matrix(rep(0, L * L), nrow = L, ncol = L)
pbmij <- matrix(rep(0, L * L), nrow = L, ncol = L)
pbmijint <- matrix(rep(0, L * L), nrow = L, ncol = L)
for (i in 1:(L - 1)) {
    for (j in (i + 1):L) {
        cc <- complete.cases(xsingle[, c(i, j)])
        pbtemp <- mcr:::mc.PBequi(xsingle[cc, i], xsingle[cc, j])
        pabas[i, j] <- pbtemp$b1
        pabas[j, i] <- 1/pbtemp$b1
        pabasint[i, j] <- pbtemp$b0
        pabasint[j, i] <- -pbtemp$b0/pbtemp$b1
        pbmij[i, j] <- pbm$slopes[i, j]
        pbmij[j, i] <- pbm$slopes[j, i]
        pbmijint[j, i] <- pbm$intercepts[j, i]
        pbmijint[i, j] <- pbm$intercepts[i, j]
    }
}
xsingleextended <- rbind(xsingle, 1:L)
panel.lines <- function(x, y, cex = 2) {
    points(x[-length(x)], y[-length(y)])
    abline(a = pabasint[x[length(x)], y[length(x)]], b = pabas[x[length(x)], y[length(x)]])
    abline(a = pbmijint[x[length(x)], y[length(x)]], b = pbmij[x[length(x)], y[length(x)]], col = "red")
}
panel.results <- function(x, y) {
    legend("center", legend = c(round(cor(x[-length(x)], y[-length(x)], method = "kendall", use = "complete.obs"), 
           digits = 2), round(pbmij[x[length(x)], y[length(x)]], digits = 2), round(pabas[x[length(x)], y[length(x)]], 
           digits = 2)), bty = "n")
}

# Create plots

# Figure 4
png(file = "./results/figure4.png")
pairs(xsingleextended, lower.panel = panel.lines, upper.panel = panel.results)
dev.off()

# Figure 5
png(file = "./results/figure5.png")
paraplot(pbm, xlim = c(0, 15), ylim = c(-900, 200), col = 1:6, pch = 1:6)
dev.off()

# Figure 6
png(file = "./results/figure6.png")
bamult(xsingle, pbm)
dev.off()

# Figure 12
png(file = "./results/figure12.png")
panel.lines <- function(x, y, cex = 2) {
    points(x[-length(x)], y[-length(y)])
    abline(a = 0, b = 1)
}
pairs(xsingleextended[complete.cases(xsingleextended), ], lower.panel = panel.lines, upper.panel = panel.lines, 
      log = "xy")
dev.off()


# Neonates example

neonates <- read.table("10.1515_cclm-2022-0749.txt", sep = " ", header = T)[, -1]
L <- ncol(neonates)
names(neonates)[3] <- "Architect_ci"
xmax <- max(neonates[, 1], na.rm = T)
ymax <- max(neonates[, -1], na.rm = T)
pbm <- pbmult(neonates, tozero = F)
L <- ncol(neonates)
xmax <- max(neonates[, 1], na.rm = T)
ymax <- max(neonates[, -1], na.rm = T)
pbm <- pbmult(neonates, tozero = F)
pabas <- 1:L
pabas <- matrix(rep(0, L * L), nrow = L, ncol = L)
pabasint <- matrix(rep(0, L * L), nrow = L, ncol = L)
pbmij <- matrix(rep(0, L * L), nrow = L, ncol = L)
pbmijint <- matrix(rep(0, L * L), nrow = L, ncol = L)
for (i in 1:(L - 1)) {
    for (j in (i + 1):L) {
        cc <- complete.cases(neonates[, c(i, j)])
        pbtemp <- mcr:::mc.PBequi(neonates[cc, i], neonates[cc, j])
        pabas[i, j] <- pbtemp$b1
        pabas[j, i] <- 1/pbtemp$b1
        pabasint[i, j] <- pbtemp$b0
        pabasint[j, i] <- -pbtemp$b0/pbtemp$b1
        pbmij[i, j] <- pbm$slopes[i, j]
        pbmij[j, i] <- pbm$slopes[j, i]
        pbmijint[j, i] <- pbm$intercepts[j, i]
        pbmijint[i, j] <- pbm$intercepts[i, j]
    }
}
neonatesextended <- rbind(neonates, 1:L)
panel.lines <- function(x, y, cex = 2) {
    points(x[-length(x)], y[-length(y)])
    abline(a = pabasint[x[length(x)], y[length(x)]], b = pabas[x[length(x)], y[length(x)]])
    abline(a = pbmijint[x[length(x)], y[length(x)]], b = pbmij[x[length(x)], y[length(x)]], col = "red")
}
panel.results <- function(x, y) {
    legend("center", legend = c(round(cor(x[-length(x)], y[-length(x)], method = "kendall", 
           use = "complete.obs"), digits = 2), round(pbmij[x[length(x)], y[length(x)]], digits = 2), 
           round(pabas[x[length(x)], y[length(x)]], digits = 2)), bty = "n")
}


# Create plots

# Figure 7
png(file = "./results/figure7.png")
pairs(neonatesextended, lower.panel = panel.lines, upper.panel = panel.results)
dev.off()

# Figure 8
png(file = "./results/figure8.png")
bamult(neonates, pbm)
dev.off()

# Figure 9
png(file = "./results/figure9.png")
paraplot(pbm, col = 1:7, pch = 1:7)
dev.off()

# Clinchem assay example

ClinAssay.PB <- pbmult(ClinAssay, b = NULL, eps = 1e-08, maxit = 1000, tozero = F)
PBSLOPES <- data.frame(inst = rep(c(rep("x", 3), rep("y", 3)), 2), pre = c(rep("A", 6), rep("B", 6)), 
                       lslopes = -log(ClinAssay.PB$slopepar), lsint = ClinAssay.PB$interceptpar)

reslm <- exp(lm(lslopes ~ pre + inst, data = PBSLOPES)$coefficients)
reslm2 <- exp(lm(lsint ~ pre + inst, data = PBSLOPES)$coefficients)

# Create plot

# Figure 10
png(file = "./results/figure10.png")
paraplot(ClinAssay.PB, xlim = c(0.95, 1.05), ylim = c(-2.1, 2.1), col = c(rep("red", 3), rep("green", 3), 
         rep("blue", 3), rep("violet", 3)), pch = 1:12)
dev.off()
