# Supplementary material for: Robust Regression Techniques for Multiple Method Comparison and Transformation
Source: Biom J. 2024 Jul 13;66(5):e202400027. doi: 10.1002/bimj.202400027 (PMC12859536; doi:10.1002/bimj.202400027)
Supplement: Supplementary file 1 — Supporting Information [file BIMJ-66-e202400027-s001.zip › Readme.txt]

Robust regression techniques for multiple method comparison and transformation

Florian Dufey (florian.dufey@roche.com), Roche Diagnostics GmbH Deutschland

The code for the reproduction of the figures in the paper above is contained in the file Multidimensional=comments.R

The required packag "pbmult" is included in the file pbmult_0.0.0.9003.tar.gz
The mcr package can be installed from CRAN

The data sets for the SARS and Clinchem examples are included in the pbmult package, the data for the neonates example are available in the file: 
10.1515_cclm-2022-0749.txt


The code was produced with the following versions of R and packages:

R version 4.3.2 (2023-10-31 ucrt)
Platform: x86_64-w64-mingw32/x64 (64-bit)
Running under: Windows 11 x64 (build 22621)

Matrix products: default


locale:
[1] LC_COLLATE=German_Switzerland.utf8  LC_CTYPE=German_Switzerland.utf8    LC_MONETARY=German_Switzerland.utf8
[4] LC_NUMERIC=C                        LC_TIME=German_Switzerland.utf8

time zone: Europe/Berlin
tzcode source: internal

attached base packages:
[1] parallel  stats     graphics  grDevices utils     datasets  methods   base

other attached packages:
[1] mcr_1.3.3         robslopes_1.1.3   pbmult_0.0.0.9003
 
loaded via a namespace (and not attached):
[1] compiler_4.3.2 tools_4.3.2    Rcpp_1.0.12
